# Supplementary material for: Artificial Intelligence in Rhinoplasty Recovery: Linguistic Intelligence and Machine Learning-Driven Insights
Source: J Clin Med. 2026 Feb 18;15(4):1590. doi: 10.3390/jcm15041590 (PMC12941429; doi:10.3390/jcm15041590)
Supplement: Supplementary file 1 [file jcm-15-01590-s001.zip]

Archive with 1 entries (1 files):
- jcm-4126320-supplementary.pdf
